# Supplementary material for: Arabidopsis thaliana MLK3, a Plant-Specific Casein Kinase 1, Negatively Regulates Flowering and Phosphorylates Histone H3 In Vitro
Source: Genes (Basel). 2020 Mar 24;11(3):345. doi: 10.3390/genes11030345 (PMC7141126; doi:10.3390/genes11030345)
Supplement: Supplementary file 1 [file genes-11-00345-s001.zip]

Archive with 2 entries (2 files):
- mlk3 DEGs.xlsx
- Additional files R1.pdf
