# Supplementary material for: Arabidopsis thaliana MLK3, a Plant-Specific Casein Kinase 1, Negatively Regulates Flowering and Phosphorylates Histone H3 In Vitro
Source: Genes (Basel). 2020 Mar 24;11(3):345. doi: 10.3390/genes11030345 (PMC7141126; doi:10.3390/genes11030345)
Supplement: Supplementary file 1 [file genes-11-00345-s001.zip › mlk3 DEGs.xlsx]

## Sheet: Sheet1
Gene ID	Fold change	P value	Annotation	Location
AT1G27565	387.754	0.00016829	NA	1:9574549-9575189
AT5G45030	124.86	3.27408e-08	NA	5:18172399-18176888
AT5G66740	14.4912	0.00114811	NA	5:26646899-26648731
AT5G04905	10.9303	0.0028647	NA	5:10939951-10943378
AT4G16590	8.24134	2.1253e-06	ATCSLA01	4:9345149-9349258
AT4G25480	5.96766	6.93975e-10	DREB1A	4:13017140-13019400
AT5G02515	5.13335	3.10386e-05	NA	5:5237969-5243473
AT1G77765	4.68506	0.00433614	NA	1:29244774-29248150
AT3G04030	4.51538	3.72457e-06	MYR2	3:1042699-1044813
AT1G74675	4.40086	0.000651718	NA	1:28053029-28055437
AT1G20070	4.18703	8.45926e-12	NA	1:6949042-6959148
AT4G28720	4.18679	0.00847868	YUC8	4:14192568-14194302
AT5G54470	4.10828	0.000601486	NA	5:22114303-22115539
AT4G01080	4.00811	1.61575e-05	TBL26	4:466297-468294
AT5G39860	3.9966	1.40119e-05	PRE1	5:15957367-15958559
AT4G15440	3.78664	0.00129543	CYP74B2	4:8835367-8838676
AT5G35480	3.72009	1.21044e-06	NA	5:13687846-13689596
AT5G59780	3.62023	1.18829e-11	MYB59	5:24081867-24083562
AT3G44450	3.59216	1.53314e-09	BIC2	3:16073764-16074929
AT2G46790	3.48275	7.24417e-07	APRR9	2:19232606-19235179
AT3G44990	3.41377	2.71073e-18	XTH31	3:16446934-16448844
AT4G16740	3.37818	0.00390447	TPS03	4:9407610-9411140
AT5G24780	3.36028	5.28276e-09	VSP1	5:8507589-8509201
AT4G12320	3.26686	9.77439e-41	CYP706A6	4:7313778-7316871
AT2G25680	3.26262	0.000122702	MOT1	2:10933004-10934604
AT5G02540	3.20036	8.31299e-18	NA	5:568424-570973
AT3G59250	3.19049	0.00714614	NA	3:21901187-21903284
AT1G02205	3.145	7.56375e-46	CER1	1:418415-422579
AT5G05840	3.13217	0.00579793	NA	5:1755668-1760666
AT3G28270	3.12828	4.3088e-05	NA	3:10538004-10540070
AT1G69490	3.09301	3.99554e-06	NAC029	1:26122079-26123514
AT1G35210	3.03512	1.60738e-07	NA	1:12896581-12897675
AT5G46220	3.0027	0.00113247	NA	5:18738696-18742126
AT3G52740	3.00119	0.000431706	BIC1	3:19546226-19547171
AT1G02020	2.98709	8.72649e-12	NA	1:352611-357258
AT1G19670	2.95806	5.35183e-29	CLH1	1:6803485-6805092
AT1G20160	2.94161	2.79336e-05	CRSP	1:6990641-6993989
AT2G32290	2.93898	0.000693961	BAM6	2:13712927-13717002
AT5G55620	2.93702	4.62257e-11	NA	5:22530006-22530987
AT5G46600	2.92223	0.00327584	ALMT13	5:18907638-18910838
AT3G47500	2.88529	4.74704e-18	CDF3	3:17503882-17506124
AT4G32280	2.8734	4.39118e-07	IAA29	4:15583331-15584903
AT5G44190	2.86981	3.43047e-31	GLK2	5:17798261-17800926
AT1G52240	2.81107	6.32383e-24	ROPGEF11	1:19454797-19458069
AT3G03265	2.77968	0.000107688	NA	3:5505359-5508414
AT2G39850	2.76815	5.97021e-14	SBT4.1	2:16630410-16634253
AT1G20823	2.74612	8.72116e-09	ATL80	1:7238692-7239698
AT5G62430	2.74441	8.41652e-09	CDF1	5:25069092-25071111
AT5G35490	2.74287	0.0025735	ATMRU1	5:13689816-13690548
AT4G13560	2.73034	1.21181e-06	UNE15	4:7879557-7883926
AT1G13650	2.71792	2.59709e-34	NA	1:4680289-4682382
AT1G69730	2.6853	9.84405e-05	WAKL9	1:26226730-26231375
AT2G15020	2.66412	0.00167261	NA	2:6491424-6493512
AT5G24150	2.65473	1.01614e-14	SQE5	5:8172299-8175525
AT1G24148	2.63689	4.71511e-06	NA	1:8544247-8545590
AT5G47230	2.63467	6.7367e-13	ERF5	5:19179880-19181182
AT5G01790	2.61297	0.00247076	NA	5:304676-305912
AT5G12300	2.61122	0.000372492	NA	5:3978280-3980021
AT3G05660	2.59013	0.00135732	AtRLP33	3:1648842-1652149
AT3G18070	2.57859	0.0055331	BGLU43	3:6187266-6190180
AT3G26290	2.52842	3.97602e-17	CYP71B26	3:9632607-9634822
AT1G66400	2.52442	2.33067e-05	CML23	1:24770418-24771393
AT1G18810	2.52394	1.44998e-05	PKS3	1:6485514-6487153
AT5G56860	2.52084	4.49763e-07	GATA21	5:22989215-22991530
AT2G32390	2.51609	1.74041e-05	GLR3.5	2:13748279-13756893
AT1G01970	2.50488	1.99819e-22	NA	1:338240-340088
AT2G40610	2.49981	4.85961e-20	EXPA8	2:16948790-16950705
AT1G49470	2.49811	0.000493398	NA	1:18310427-18311714
AT2G15830	2.49058	0.007671	NA	2:6893948-6894685
AT3G28220	2.48855	8.61517e-37	NA	3:10524180-10526733
AT2G33380	2.47938	0.000135785	PXG3	2:14144830-14146555
AT5G15950	2.46628	4.30074e-08	SAMDC2	5:5205868-5208036
AT3G19270	2.46293	0.00759212	CYP707A4	3:6673688-6676521
AT1G10560	2.45319	0.00548535	PUB18	1:3484398-3486965
AT1G02050	2.45256	0.00691825	PKSA	1:359116-360746
AT2G31560	2.45213	0.000158802	NA	2:13436484-13439923
AT5G57345	2.44543	8.3682e-30	NA	5:23225950-23230749
AT1G71030	2.44279	1.49628e-36	ATMYBL2	1:26795051-26796532
AT4G29740	2.44025	6.16107e-06	CKX4	4:14566182-14569380
AT2G30790	2.43966	0.00661919	PSBP2	2:13116447-13120199
AT1G64780	2.43203	0.00838416	AMT1-2	1:24060639-24062804
AT5G25890	2.42626	0.00335467	IAA28	5:9033203-9035140
AT4G08870	2.42571	1.2379e-23	ARGAH2	4:5646394-5648868
AT2G20570	2.4212	9.00613e-25	GPRI1	2:8855301-8857758
AT1G02010	2.41549	6.15194e-07	SEC1A	1:347612-352545
AT3G03470	2.39696	8.86938e-05	CYP89A9	3:824551-826585
AT5G67390	2.39146	3.41909e-05	NA	5:26887610-26889367
AT1G66100	2.39053	3.33545e-48	NA	1:24605426-24606722
AT1G02150	2.35739	1.58182e-48	NA	1:408621-410680
AT2G31380	2.32978	4.44332e-06	BBX25	2:13381766-13386392
AT1G55920	2.3163	5.10853e-07	SAT1	1:20911124-20913565
AT2G41870	2.31593	4.0798e-07	NA	2:17470864-17472984
AT4G27310	2.30475	1.77385e-11	NA	4:13675536-13677055
AT1G02160	2.30303	2.84335e-08	NA	1:410743-411632
AT5G54585	2.29687	7.99466e-05	NA	5:22175460-22176735
AT4G38860	2.28886	4.74687e-10	NA	4:18130236-18131284
AT3G44860	2.28676	3.99497e-08	FAMT	3:16379570-16381434
AT3G21670	2.28219	2.84006e-11	NPF6.4	3:7626756-7629205
AT4G37980	2.26812	9.4625e-20	CAD7	4:17852440-17854608
AT5G45820	2.25931	8.02799e-15	CIPK20	5:18586869-18588792
AT1G02120	2.24107	5.1314e-26	VAD1	1:395688-401919
AT2G38640	2.23744	0.000889471	NA	2:16157520-16158660
AT1G69530	2.23242	2.51591e-26	ATEXPA1	1:26141725-26143538
AT1G07010	2.23157	4.04195e-09	NA	1:2152797-2156153
AT5G10250	2.22657	4.80024e-05	DOT3	5:3216880-3219436
AT1G70230	2.22635	4.39605e-05	AXY4	1:26450165-26452039
AT1G73870	2.2192	5.23472e-05	COL7	1:27778983-27780809
AT1G54040	2.21909	1.48214e-08	ESP	1:20170714-20173949
AT5G46240	2.21685	1.13987e-07	KAT1	5:18743509-18747406
AT4G00050	2.21296	0.00176946	UNE10	4:17638-20183
AT1G32520	2.21242	0.000357414	NA	1:11758210-11759324
AT2G20750	2.20655	0.000146483	EXPB1	2:8940832-8942706
AT1G02100	2.20587	2.29103e-10	LCMT1	1:389811-392816
AT4G30710	2.20284	4.0706e-05	39661	4:14965142-14969763
AT1G02145	2.20196	3.19889e-09	ALG12	1:404599-408619
AT5G54490	2.20129	1.99579e-05	PBP1	5:22121018-22122122
AT4G08815	2.18843	0.000145233	NA	4:16169047-16171631
AT1G02000	2.18691	3.11242e-05	GAE2	1:345515-347603
AT4G13577	2.18674	0.00599314	NA	4:7895718-7898499
AT1G02130	2.17413	1.4553e-15	RABD2A	1:395688-401919
AT3G05270	2.17136	1.73122e-06	FPP3	3:1500367-1503481
AT1G79110	2.17088	0.00313647	BRG2	1:29759029-29760789
AT3G58720	2.16527	0.0077679	NA	3:21714910-21717997
AT1G06080	2.1639	1.91418e-12	ADS1	1:1843462-1846311
AT1G64900	2.16145	1.22571e-09	CYP89A2	1:24113108-24114984
AT5G25840	2.15902	2.24511e-05	NA	5:9010642-9011618
AT4G14480	2.15818	0.00294337	BLUS1	4:8329905-8333579
AT1G02170	2.15356	5.20806e-10	AMC1	1:411663-414649
AT5G38420	2.14532	7.8663e-141	RBCS-2B	5:15380906-15382071
AT5G41410	2.13834	1.23341e-08	BEL1	5:16579935-16584077
AT2G40100	2.13694	5.92495e-05	LHCB4.3	2:16745627-16747424
AT3G30180	2.13178	6.45537e-05	CYP85A2	3:11810725-11813883
AT3G18710	2.12939	2.97759e-05	PUB29	3:6434081-6436046
AT3G14210	2.12618	6.09531e-54	ESM1	3:4729398-4731847
AT5G14940	2.12022	0.00311849	NPF5.8	5:4831582-4834532
AT4G02420	2.11789	0.00121935	LECRK44	4:1064113-1066571
AT1G60590	2.11505	0.000114057	NA	1:22314088-22317070
AT4G35270	2.10963	3.11207e-05	NLP2	4:16777263-16782054
AT1G66840	2.10116	4.53277e-05	PMI2	1:24933776-24936512
AT3G18773	2.08784	0.000165808	ATL77	3:6465747-6468015
AT3G63110	2.0848	0.000162945	IPT3	3:23317970-23319636
AT1G30250	2.08264	0.00141863	NA	1:10646841-10647650
AT3G46130	2.08036	0.000767536	ATMYB48	3:16945229-16946699
AT2G21320	2.07926	0.00514955	BBX18	2:9126262-9127987
AT3G51895	2.07895	1.11773e-05	SULTR3	3:19251286-19255922
AT2G46070	2.07778	0.00109496	ATMPK12	2:18945936-18948067
AT5G52780	2.07595	1.89649e-06	NA	5:21390411-21391561
AT5G02830	2.05382	4.96597e-10	NA	5:642553-648538
AT5G28910	2.05258	0.00293937	NA	5:10930538-10933188
AT3G45140	2.05098	2.63775e-68	LOX2	3:16525244-16529352
AT1G78230	2.05089	9.24534e-05	NA	1:29430051-29432764
AT2G41940	2.04693	0.000632541	ZFP8	2:17507342-17508616
AT4G09350	2.04605	9.7449e-05	ndhT	4:5931109-5932475
AT2G26530	2.04566	1.8497e-12	AR781	2:11282662-11284272
AT5G61420	2.03863	1.41903e-12	MYB28	5:24689068-24691187
AT5G52570	2.0329	0.00272923	BETA-OHASE	5:21330607-21337126
AT4G16880	2.02127	3.28262e-08	NA	4:9495982-9497313
AT1G02340	2.01326	0.00705498	HFR1	1:465615-467880
AT3G17070	2.00859	0.00265922	PER29	3:5820831-5823353
AT1G13080	2.00513	0.000555348	CYP71B2	1:4459001-4460996
AT2G23430	2.00439	0.00124968	KRP1	2:9976589-9978090
AT1G67865	2.00303	2.49714e-15	NA	1:25445993-25447622
AT2G23670	2.0013	1.82165e-17	YCF37	2:10063064-10064078
AT4G02410	2.00077	7.96209e-07	LECRK43	4:1059798-1062159
AT5G52320	2.00067	0.00181156	CYP96A4	5:21244722-21246774
AT5G20960	0.499784	0.000793138	AAO1	5:7116454-7122774
AT3G19680	0.499098	5.42491e-30	NA	3:6840280-6842856
AT2G41990	0.498537	0.00861624	NA	2:17527166-17528937
AT5G23050	0.498518	8.7626e-09	AAE17	5:7731220-7735566
AT4G33980	0.498408	5.73257e-06	NA	4:16282280-16285229
AT2G16270	0.497223	0.000383478	NA	2:7045537-7048544
AT5G20230	0.497064	9.72601e-14	BCB	5:6826364-6827748
AT1G59740	0.496758	0.00398343	NPF4.3	1:21967985-21972503
AT1G11260	0.496618	8.96387e-49	STP1	1:3777235-3787099
AT3G08720	0.495683	0.000156582	ATPK2	3:2648371-2651231
AT3G54560	0.495666	2.96938e-10	H2AV	3:20196139-20197726
AT4G26660	0.495389	5.54463e-05	NA	4:13448598-13452016
ATCG00490	0.494505	3.88757e-17	RBCL	Pt:54957-56397
AT2G37130	0.49421	1.27318e-05	PER21	2:15597920-15600154
AT1G78770	0.494097	0.00881992	APC6	1:29616918-29625078
AT5G65410	0.493793	7.34659e-06	ZHD1	5:26136001-26137554
AT1G14900	0.493753	0.000110577	HMGA	1:5138115-5139467
AT3G20810	0.493641	0.00557228	JMJ30	3:7275644-7278420
AT3G13980	0.493486	1.77773e-05	NA	3:4618938-4620305
AT2G25060	0.493357	3.1552e-10	ENODL14	2:10662189-10663103
AT5G23940	0.491268	8.23452e-12	DCR	5:8076311-8079866
AT3G15060	0.490836	0.000372381	RABA1G	3:5069103-5073440
AT3G15550	0.488889	4.53283e-05	NA	3:5267203-5271984
AT3G56200	0.488282	2.89547e-05	AVT6C	3:20849761-20852104
AT1G10780	0.487984	0.00473114	NA	1:3592679-3595220
AT5G57100	0.486791	4.42291e-05	NA	5:23106297-23108883
AT2G02470	0.486179	1.19439e-05	AL6	2:652563-654985
AT4G02800	0.486093	4.46154e-06	NA	4:1249970-1251867
AT1G72416	0.486082	2.20147e-06	NA	1:27258746-27260521
AT4G19380	0.485586	0.00203012	NA	4:10568322-10572516
AT4G33270	0.484958	9.49098e-11	CDC20-1	4:16044168-16046937
AT4G15760	0.484828	4.81914e-13	MO1	4:8972648-8974769
AT5G49520	0.484097	0.00562623	WRKY48	5:20090647-20093346
AT5G16250	0.482298	1.32776e-17	NA	5:5310051-5310951
AT3G20440	0.481162	3.42219e-06	SBE3	3:7121061-7130477
AT3G04290	0.480747	1.42172e-17	LTL1	3:1133319-1136397
AT5G06150	0.480674	5.59564e-07	CYCB1-2	5:1859278-1861703
AT5G57785	0.479769	0.00296872	NA	5:23408403-23409715
AT1G33720	0.479531	1.85131e-05	CYP76C6	1:12220857-12224108
AT2G43150	0.478465	2.34181e-07	NA	2:17945661-17947155
AT1G18370	0.476699	1.53789e-07	KIN7A	1:6319449-6324378
AT3G23830	0.47634	4.36564e-07	RBG4	3:8606428-8608297
AT5G43060	0.476144	8.06766e-12	RD21B	5:17269309-17272298
AT1G52200	0.476105	0.00787134	PCR8	1:19439366-19443631
AT1G17060	0.4754	0.00672624	CYP72C1	1:5832093-5835488
AT3G32980	0.474806	0.000532247	PER32	3:13526070-13530098
ATCG00040	0.474514	0.00917759	MATK	Pt:1716-4347
AT1G11380	0.474153	9.71643e-06	NA	1:3832562-3837676
AT2G28790	0.472282	9.6808e-07	NA	2:12354328-12355570
AT5G14090	0.471931	0.00278904	LA1	5:4547201-4551843
AT1G21550	0.471221	0.00108264	CML44	1:7552986-7553975
AT2G34600	0.469538	0.00231035	TIFY 5B	2:14573029-14573952
AT2G44500	0.469436	3.72644e-14	OFUT20	2:18374161-18376799
AT3G15356	0.468276	7.58351e-13	LEC	3:5174401-5175523
AT3G23670	0.467312	3.77991e-07	KIN12B	3:8519135-8525289
AT3G08770	0.467153	4.67983e-14	LTP6	3:2664068-2664888
AT4G13370	0.466842	0.00176897	NA	4:7775019-7780366
AT5G37010	0.466227	0.000142222	NA	5:14620731-14623093
AT3G15630	0.466084	1.06797e-25	NA	3:5296840-5297851
AT4G01580	0.465815	0.00074928	NA	4:685669-686886
AT2G41105	0.465495	2.88922e-07	NA	2:17135346-17139700
AT1G68440	0.46516	5.22913e-09	NA	1:25657756-25659484
AT3G22880	0.464879	0.00319936	DMC1	3:8097677-8100932
AT2G30362	0.464135	0.000727726	NA	2:12936967-12939746
AT1G72790	0.464038	1.92512e-05	NA	1:27394597-27396799
AT1G16630	0.463911	0.000309094	NA	1:5681972-5684909
AT3G02640	0.463334	7.65015e-10	NA	3:564883-565801
AT3G15450	0.463069	1.2966e-85	NA	3:5212983-5216261
ATCG00680	0.460955	3.3028e-05	PSBB	Pt:72370-73897
AT1G26730	0.460284	0.00371462	PHO1-H7	1:9241035-9244918
AT1G02730	0.460078	4.46521e-20	CSLD5	1:594501-598657
AT4G14365	0.458571	1.36908e-06	XBAT34	4:8271269-8273903
AT1G18250	0.458545	2.06297e-06	ATLP-1	1:6276776-6278258
AT5G23910	0.457431	4.17572e-05	NA	5:8068070-8073053
AT1G35350	0.457393	7.11541e-09	PHO1-H8	1:12980688-12984740
AT1G08560	0.455898	2.23744e-13	KN	1:2706867-2711000
AT1G27770	0.455823	3.17877e-29	ACA1	1:9668507-9676307
AT3G07750	0.455556	0.00610533	NA	3:2473193-2475575
AT4G30140	0.455181	4.66055e-08	CDEF1	4:14734454-14740742
AT2G25880	0.454797	0.000416025	AtAUR2	2:11034651-11038191
AT4G14310	0.4527	4.36838e-06	NA	4:8235092-8240388
AT3G01710	0.452363	0.00159098	NA	3:259633-261883
ATCG00720	0.450007	0.00580911	PETB	Pt:74840-76292
AT5G37540	0.449063	0.00117285	NA	5:14912658-14914449
AT3G20370	0.447799	0.000443944	NA	3:7105370-7107389
AT4G31805	0.447655	0.00835411	POLAR	4:15385279-15390430
AT5G01730	0.447628	0.00861727	SCAR4	5:272831-277886
AT4G37750	0.447335	7.01908e-09	ANT	4:17739513-17742407
AT5G48480	0.446801	6.54096e-09	NA	5:19644538-19646840
AT1G63860	0.446562	2.226e-08	NA	1:23701407-23706058
AT4G32830	0.446491	2.71317e-05	AUR1	4:15842442-15848552
AT5G55520	0.446136	1.51423e-05	NA	5:22488053-22491300
AT2G07170	0.442689	0.000213886	TOR1L2	2:2975024-2979349
AT1G80370	0.442232	0.00285956	CYCA2-4	1:30213704-30217102
AT3G17680	0.441818	2.36933e-05	NA	3:6042906-6044762
AT5G48450	0.441791	6.05164e-05	sks3	5:19629657-19635679
AT2G42570	0.441379	6.1797e-06	TBL39	2:17717331-17720366
AT3G55660	0.44049	1.231e-05	ROPGEF6	3:20648793-20651484
AT1G09460	0.440432	0.00143168	NA	1:3053697-3057543
AT4G29020	0.440428	6.43997e-19	NA	4:14304920-14305841
AT5G55180	0.440294	5.38793e-13	NA	5:22388520-22390763
AT3G13175	0.439616	0.00408822	NA	3:4235074-4235814
AT3G19050	0.438574	2.70461e-10	KIN12D	3:6577483-6590253
AT4G38062	0.438194	0.00171335	NA	4:17876201-17879856
AT2G38310	0.437505	1.18254e-09	PYL4	2:16049917-16051356
AT2G17230	0.436859	1.63593e-29	EXL5	2:7494535-7496292
AT3G49780	0.436711	0.00223252	PSK3	3:18465317-18467224
AT5G28640	0.434862	3.7078e-06	GIF1	5:10647466-10650066
AT4G35620	0.434401	0.000537764	CYCB2-2	4:16901595-16904001
AT4G21820	0.434202	0.00416652	NA	4:11577418-11584073
AT4G01730	0.432748	6.09445e-05	PAT18	4:749306-752034
AT2G38620	0.432536	0.00758332	CDKB1-2	2:16152472-16156608
AT3G14190	0.431586	1.44527e-05	PANS1	3:4710482-4712569
AT4G23220	0.430931	0.00445021	CRK14	4:12154090-12156881
AT3G06030	0.4308	1.88381e-05	ANP3	3:1818731-1822858
AT4G00480	0.429824	6.00683e-05	ATMYC1	4:216811-219926
AT5G25930	0.428743	2.07386e-05	NA	5:9050659-9055255
AT5G51550	0.428327	1.13481e-38	EXL3	5:20939362-20940895
AT1G30040	0.428016	2.03121e-05	GA2OX2	1:10537456-10540044
AT4G30280	0.426795	1.22178e-06	XTH18	4:14825756-14827211
AT3G05600	0.426531	6.12689e-05	NA	3:1623243-1624852
AT3G59765	0.426174	0.00059931	NA	3:22075814-22078361
AT2G43510	0.426128	0.00761131	ATTI1	2:18066959-18067860
AT2G01300	0.426024	0.00518028	NA	2:151056-151971
AT2G20590	0.425802	0.00434725	RTNLB17	2:8867039-8869329
AT5G61440	0.425418	1.95394e-16	ACHT5	5:24707444-24709396
AT1G13710	0.425174	0.00604718	CYP78A5	1:4702656-4704694
AT1G78000	0.424667	0.000366395	SULTR1	1:29327514-29333220
AT1G15670	0.423634	0.00416154	NA	1:5389951-5391672
AT1G25510	0.422561	0.00503301	NA	1:8959086-8961183
ENSRNA049757982	0.422188	0.00395265	ath-MIR2936	4:1046041-1047105
AT1G14880	0.421666	0.000351667	PCR1	1:5132505-5133860
AT2G27080	0.420515	4.26473e-08	NHL13	2:11563932-11571903
AT2G19670	0.420269	0.000203802	PRMT12	2:8498999-8502955
AT2G37390	0.420157	0.00395035	NAKR2	2:15694037-15697457
ATMG01390	0.420145	1.76566e-15	RRN18	Mt:361349-363284
AT1G02920	0.420038	6.61307e-05	GSTF7	1:658577-659980
AT4G04830	0.418566	8.76772e-08	MSRB5	4:2445774-2447086
AT1G79530	0.416061	2.73382e-07	GAPCP1	1:29915661-29919408
AT4G20320	0.415305	2.7586e-05	NA	4:10974455-10979627
AT3G14870	0.415255	0.000136945	NA	3:5002270-5005877
AT4G14330	0.415078	2.03837e-05	KIN10A	4:8244052-8247494
AT1G02930	0.414902	1.25443e-08	GSTF6	1:661087-662475
AT1G23870	0.414884	7.21547e-18	TPS9	1:8432178-8435656
AT5G10140	0.413846	0.000298434	FLC	5:3173370-3179600
AT2G33560	0.413533	0.000754922	BUBR1	2:14213600-14216054
AT1G56510	0.412997	7.57816e-15	ADR2	1:21167564-21173632
ATCG00130	0.411532	0.00132544	ATPF	Pt:11528-12798
AT4G02330	0.40991	3.54723e-09	PME41	4:1032349-1035055
AT3G48390	0.40988	0.00070828	NA	3:17920794-17923496
AT5G56120	0.409554	8.91147e-08	NA	5:22721372-22725099
AT1G03457	0.409271	3.17444e-05	NA	1:860760-864372
ATCG00280	0.409164	2.50369e-09	PSBC	Pt:32710-35141
ATCG00540	0.408593	0.00367699	PETA	Pt:61656-62619
AT4G22880	0.407948	0.00691903	LDOX	4:12004725-12006209
AT3G16620	0.407377	0.000679909	TOC120	3:5656214-5662066
AT3G21740	0.406101	0.00986496	APO4	3:7662185-7664098
AT5G25090	0.405572	3.63807e-06	ENODL13	5:8643661-8647817
AT4G35810	0.405016	0.00853725	P4H8	4:16968754-16970667
AT1G53140	0.404663	7.39317e-05	DRP5A	1:19799187-19802675
AT1G23790	0.403454	0.000634524	NA	1:8409944-8414886
AT3G16400	0.403364	2.81046e-32	NSP1	3:5566082-5568545
AT1G05453	0.402812	0.0012353	NA	1:6520720-6526075
AT3G03130	0.402119	1.73104e-05	NA	3:721290-723784
AT1G32170	0.401748	3.19e-07	XTH30	1:11575319-11578030
AT1G75240	0.399598	3.53057e-09	ZHD5	1:28241010-28242795
AT4G39830	0.399059	0.00737234	NA	4:18478889-18481343
AT4G12490	0.399	0.00985968	NA	4:7409620-7410406
AT4G22485	0.397373	1.14948e-33	NA	4:11844241-11846630
AT1G28290	0.397367	4.19649e-19	AGP31	1:9889100-9891015
AT5G23530	0.396639	0.00131856	CXE18	5:7932965-7934547
AT3G23730	0.396358	1.26785e-27	XTH16	3:8550036-8551403
AT3G05980	0.39488	0.00697124	NA	3:1795144-1796493
AT2G26650	0.394779	0.004179	AKT1	2:11329718-11336738
AT1G52100	0.394755	7.83336e-05	NA	1:19383077-19385602
AT5G22940	0.394503	8.57209e-08	F8H	5:7676661-7679200
AT1G31710	0.394212	2.04172e-08	NA	1:11349696-11355587
AT1G53070	0.393793	0.00439464	NA	1:19778132-19779447
AT2G20142	0.389872	0.00497115	NA	2:8695373-8696643
AT2G18690	0.389722	0.00357919	NA	2:8097419-8099393
AT1G15010	0.388693	0.00136703	NA	1:5171180-5171956
AT5G54510	0.38631	2.85926e-36	GH3.6	5:22130963-22133688
AT1G08930	0.385458	1.35109e-50	ERD6	1:2873299-2877270
AT4G34860	0.385364	0.00744299	INVB	4:16606214-16612907
AT2G42840	0.384675	8.20755e-83	PDF1	2:17826070-17827648
AT3G15635	0.383622	0.00222435	NA	3:5296840-5297851
AT5G57560	0.381827	3.3497e-153	XTH22	5:23307005-23308680
AT3G57860	0.380218	0.00324433	GIG1	3:21426284-21428340
AT1G06360	0.379865	1.63937e-24	NA	1:1938861-1940496
AT1G74310	0.379755	4.48955e-06	CLPB1	1:27935155-27940369
AT3G45970	0.379538	2.75945e-40	EXLA1	3:16896165-16898013
AT5G51380	0.377645	0.00202106	NA	5:20875831-20878464
AT1G64170	0.376374	0.000361971	CHX16	1:23814983-23818481
AT1G27020	0.37604	0.000498864	NA	1:9378403-9380790
AT1G02660	0.37569	4.59087e-34	PLIP2	1:571825-575085
AT3G48360	0.375334	1.2513e-103	BT2	3:17907766-17910738
AT3G49110	0.374514	9.50531e-11	PER33	3:18200586-18203265
AT1G28130	0.374188	3.0912e-07	GH3.17	1:9825168-9828118
AT4G16563	0.370083	1.03769e-10	NA	4:9329619-9331646
AT5G03355	0.369195	6.83927e-07	NA	5:817834-820008
AT4G11320	0.36732	2.79819e-22	RDL5	4:6887165-6889879
AT1G33560	0.367225	1.05007e-05	ADR1	1:12168767-12172119
ATCG00670	0.36442	0.000994218	CLPP1	Pt:69909-71882
AT5G20250	0.362136	3.6818e-157	DIN10	5:6833563-6839609
AT4G02290	0.36197	5.9358e-06	AtGH9B13	4:1002337-1005305
AT4G30290	0.359654	0.00020748	XTH19	4:14828711-14830224
AT2G23690	0.358389	0.00556891	NA	2:10072056-10073126
AT5G66800	0.357913	9.9779e-05	NA	5:26671272-26672584
AT1G21310	0.355964	6.92827e-08	EXT3	1:7453244-7455009
AT5G42900	0.355527	1.61441e-16	COR27	5:17197640-17199910
AT1G62500	0.355096	1.23902e-06	NA	1:23131927-23133507
AT5G24030	0.354153	2.42081e-19	SLAH3	5:8118316-8122914
ATCG00180	0.352487	1.26618e-05	RPOC1	Pt:20250-23084
AT3G20470	0.351289	3.19343e-06	GRP5	3:7140293-7141353
ATCG00150	0.349479	0.00127077	ATPI	Pt:14020-14770
AT4G21990	0.347992	1.66897e-34		4:11655561-11659167
AT5G08150	0.346492	0.000173124	SOB5	5:2621973-2622900
AT5G52760	0.345057	0.00295447	HIPP14	5:21386726-21387714
AT4G22505	0.344619	1.15493e-25	NA	4:11851143-11853026
AT2G38530	0.343539	9.87053e-13	LTP2	2:16128175-16129399
AT4G22490	0.342775	8.74478e-14	NA	4:11849652-11850436
AT5G03615	0.340301	0.00630813	NA	5:7891345-7891734
ATCG00330	0.339012	0.00187375	RPS14	Pt:36937-37240
AT1G34355	0.337915	0.000109538	PS1	1:12536309-12541938
AT4G31800	0.33767	7.44642e-26	WRKY18	4:15382776-15385100
AT1G11600	0.336654	1.52554e-08	CYP77B1	1:3901949-3903895
AT3G21090	0.336104	0.00272767	ABCG15	3:7391285-7395096
AT5G26280	0.332941	7.57067e-07	NA	5:9208572-9210654
AT1G73330	0.331968	5.3855e-07	ATDR4	1:27568713-27569823
AT5G38940	0.331206	3.20631e-07	NA	5:15588622-15589791
AT1G14040	0.329867	0.00141852	PHO1	1:4810114-4814724
AT3G09260	0.327972	1.9405e-100	BGLU23	3:2838942-2843781
AT2G39310	0.324334	3.4439e-14	JAL22	2:16414033-16416845
AT4G18340	0.323344	9.77159e-09	NA	4:10130049-10132192
ATCG00140	0.323297	0.00896618	ATPH	Pt:13261-13507
AT4G20820	0.322525	0.00225999	NA	4:11150048-11152003
AT3G59350	0.322102	3.48758e-73	NA	3:21932336-21935231
AT3G25190	0.321031	0.00355229	NA	3:9174397-9175866
AT2G24700	0.317053	0.00808565	REM10	2:10512883-10515411
AT4G22520	0.316753	0.00275609	NA	4:11858443-11866475
AT3G13960	0.315645	3.68801e-05	GRF5	3:4608075-4610497
AT2G23100	0.311416	3.32074e-05	NA	2:9837119-9839824
ATCG00340	0.311182	2.87988e-27	PSAB	Pt:37374-39579
AT3G44970	0.311103	0.000179042	NA	3:16432285-16435124
ATCG00520	0.309109	0.00807577	YCF4	Pt:59771-60326
AT3G02140	0.308663	0.000256406	AFP4	3:385236-387051
AT4G37410	0.308032	5.28268e-07	CYP81F4	4:17590768-17592920
ATCG01050	0.305856	0.00877337	NDHD	Pt:115664-117185
ATCG00120	0.304898	5.7229e-13	ATPA	Pt:9937-11461
AT3G05727	0.303324	5.62851e-20	NA	3:1693547-1694140
AT3G21770	0.300169	9.05044e-05	PER30	3:7673275-7674839
AT3G47340	0.299735	1.78827e-58	ASN1	3:17437839-17441567
AT4G12470	0.297759	2.05167e-05	AZI1	4:7401086-7401951
AT2G01610	0.297567	0.00353891	NA	2:273894-275002
AT4G03210	0.296933	4.215e-122	XTH9	4:1415616-1417444
AT3G16450	0.296859	1.51936e-10	JAL33	3:5588291-5590085
AT4G22517	0.296438	7.62638e-12	NA	4:11854795-11857417
AT4G38400	0.296068	9.72036e-16	EXLA2	4:17978421-17979740
ATCG00270	0.294844	2.94945e-13	PSBD	Pt:32710-35141
AT1G50040	0.293316	1.04871e-17	NA	1:18542060-18544034
ATMG00030	0.293264	0.00100682	ORF107A	Mt:11917-12241
ATMG00020	0.292447	5.50281e-47	RRN26	Mt:8847-11415
AT1G61820	0.28966	0.00267473	BGLU46	1:22835077-22838635
AT5G01870	0.285828	0.00579933	LTP10	5:337127-337914
AT1G02640	0.284476	3.38859e-31	BXL2	1:564017-567771
AT5G05440	0.283409	1.26623e-13	PYL5	5:1608987-1610527
AT3G12580	0.282815	2.8804e-07	MED37C	3:3991116-3993886
AT4G36850	0.278978	5.88096e-08	NA	4:17353290-17356037
AT5G60780	0.276259	0.00219213	NRT2.3	5:24450744-24452964
AT1G04770	0.275124	1.58351e-14	NA	1:1334532-1337849
AT3G57520	0.273942	5.65148e-91	RFS2	3:21288741-21293171
AT2G23910	0.27295	0.00244294	NA	2:10177775-10180088
ATCG00350	0.271366	1.44739e-31	PSAA	Pt:39604-41857
AT4G15610	0.269804	0.00153061	NA	4:8908762-8910945
AT4G29030	0.266201	2.63298e-27	NA	4:14307194-14308022
AT2G05380	0.262304	1.36782e-67	GRP3S	2:1966609-1968142
AT2G02010	0.260098	0.00103822	GAD4	2:474107-477011
AT1G35140	0.259288	7.95527e-70	EXL1	1:12851982-12853235
AT1G21313	0.253812	0.000469404	NA	1:7453244-7455009
AT5G59320	0.252625	0.000560526	LTP3	5:23928953-23929816
AT1G36370	0.251	2.94164e-51	SHM7	1:13696041-13698739
AT5G19340	0.247663	3.86948e-08	NA	5:6515091-6516697
AT1G05260	0.24738	0.00334064	PER3	1:1529766-1531484
AT1G76930	0.247105	1.19306e-15	ATEXT4	1:28895300-28897120
ATCG01100	0.244519	1.35065e-05	NDHA	Pt:119846-122009
AT3G62740	0.242218	0.00664999	BGLU7	3:23211286-23214066
AT4G22475	0.24106	4.38566e-06	NA	4:11844241-11846630
AT5G38930	0.23979	0.00102046	NA	5:15585027-15586029
AT4G31620	0.239596	0.000501791	NA	4:15322394-15324720
AT5G01040	0.23941	0.00128011	LAC8	5:9779-16236
AT4G08950	0.238482	1.2976e-122	EXO	4:5740218-5741591
AT1G09950	0.236318	0.00950071	RAS1	1:3240530-3241863
AT4G11290	0.233147	6.43763e-05	PER39	4:6869862-6871705
AT4G21850	0.231643	8.23715e-08	MSRB9	4:11591115-11592425
AT4G22510	0.230402	0.000122925	NA	4:11854795-11857417
AT5G17330	0.22789	0.00434782	GAD1	5:5710909-5715075
AT1G23380	0.226741	0.00113886	KNAT6	1:8297240-8302651
AT5G42800	0.223916	5.05964e-06	DFRA	5:17164092-17166032
AT4G11190	0.223812	1.35091e-05	DIR13	4:6826586-6827389
AT3G22600	0.21864	6.90864e-05	NA	3:8006248-8007836
AT4G12870	0.210051	0.000738145	NA	4:7542232-7543549
AT4G22513	0.206549	4.01442e-26	NA	4:11854795-11857417
AT2G35290	0.205456	1.42355e-05	NA	2:14861198-14862178
AT4G12495	0.203583	0.00448398	NA	4:7409620-7410406
ATCG00160	0.203581	0.00193458	RPS2	Pt:15012-15723
AT4G08150	0.200328	7.45152e-06	KNAT1	4:5147698-5151159
AT2G43050	0.199662	3.83522e-05	PME16	2:17902369-17904443
AT5G39580	0.199301	0.000111525	PER62	5:15847064-15849141
AT1G52690	0.196763	0.00147539	LEA7	1:19619723-19623461
AT1G19610	0.1957	0.00887879	PDF1.4	1:6781482-6782216
AT4G22495	0.191541	0.000928714	NA	4:11851143-11853026
AT1G70850	0.191133	8.88786e-11	MLP34	1:26714865-26716901
AT5G43580	0.190877	0.00191262	NA	5:17507800-17508752
AT4G05631	0.190717	0.00165181	NA	4:2990005-2992618
AT1G31310	0.189439	0.00201451	NA	1:11198352-11200141
AT3G16430	0.188986	0.000981383	PBP2	3:5581567-5583258
AT4G12480	0.188545	4.50983e-06	EARLI1	4:7406064-7406994
AT3G49570	0.185814	0.00261852	LSU3	3:18372403-18373147
AT4G25810	0.18309	2.54285e-15	XTH23	4:13128393-13129927
AT5G48850	0.18234	6.04673e-06	SDI1	5:19805436-19807853
AT5G44380	0.181222	0.00620419	NA	5:17878671-17881495
AT3G30775	0.180635	1.06558e-75	POX1	3:12448635-12451556
AT5G25970	0.172194	0.00700843	NA	5:9066277-9068511
AT3G51910	0.169148	1.83455e-05	HSFA7A	3:19265140-19266806
AT5G58860	0.168432	0.00533625	CYP86A1	5:23765790-23768111
AT2G23540	0.166369	0.00978893	NA	2:10024149-10026258
AT5G41080	0.165947	1.39897e-35	GDPD2	5:16441654-16444023
AT5G59330	0.164627	0.000253666	NA	5:23931313-23932071
AT3G44300	0.157522	1.64674e-05	NIT2	3:15983198-15985535
AT2G05440	0.153573	1.35072e-06	ATGRP9	2:1993037-1994177
ATCG01010	0.151445	0.000364137	NDHF	Pt:109404-112638
AT2G19800	0.150206	9.38149e-16	MIOX2	2:8530864-8533779
AT1G71000	0.150139	7.56643e-05	NA	1:26768791-26770177
AT1G62360	0.148811	0.00508417	STM	1:23058581-23062063
AT4G38080	0.148193	0.00342954	NA	4:17881503-17883612
AT4G20240	0.147185	0.000813753	CYP71A27	4:10931334-10934237
AT1G33790	0.144466	1.09427e-08	JAL4	1:12256473-12260638
AT3G49580	0.144384	0.00014907	LSU1	3:18374907-18375940
ATCG00170	0.136854	2.21444e-17	RPOC2	Pt:15937-20068
ATMG00090	0.134625	6.98947e-05	NA	Mt:25075-28733
AT2G38380	0.133387	1.28828e-05	PER22	2:16076288-16078781
AT5G05965	0.13233	0.0058998	NA	5:1788737-1792634
AT2G22510	0.1306	0.000873809	NA	2:9569022-9569784
ATMG00080	0.128734	0.00638209	RPL16	Mt:25075-28733
AT1G07887	0.126801	0.00854604	NA	1:19963046-19969757
AT2G43570	0.111221	0.00184662	CHI	2:18076165-18077517
AT1G30720	0.107568	3.81053e-05	NA	1:10897924-10899975
AT2G14610	0.101321	8.9249e-07	PR1	2:6241639-6242541
AT5G37690	0.100563	0.00447668	NA	5:14973352-14976229
ATCG00660	0.0995735	0.00638837	RPL20	Pt:68511-68865
AT2G26400	0.0924789	0.00297286	ARD	2:11231769-11233388
ATCG01110	0.0825665	1.73791e-12	NDHH	Pt:122010-123192
AT2G26150	0.0808463	3.55214e-06	HSFA2	2:11135623-11137792
AT2G22920	0.0786103	0.00876673	SCPL12	2:9753630-9757600
ATCG01130	0.0765987	1.67744e-46	YCF1.2	Pt:123883-129244
ATCG00790	0.0711149	1.1832e-72	RPL16	Pt:81188-82652
AT3G22620	0.0710506	3.54126e-05	NA	3:8008533-8010862
ATCG00820	0.0643572	1.8185e-16	RPS19	Pt:84004-84283
ATCG00780	0.0556183	1.97404e-56	RPL14	Pt:80695-81064
ATCG00800	0.0555363	5.55038e-88	RPS3	Pt:82825-83949
ATCG00810	0.0543486	1.65544e-44	RPL22	Pt:82825-83949
AT1G68250	0.0517507	0.000261268	NA	1:25579372-25580199
AT1G12610	0.0443878	0.000512006	DREB1F	1:4289882-4291017
ATCG00740	0.043597	1.25164e-40	RPOA	Pt:77900-78890
ATCG00770	0.0426806	1.33994e-33	RPS8	Pt:80067-80472
AT3G21720	0.0412814	4.9779e-13	ICL	3:7652486-7656053
ATCG00750	0.0411091	6.38764e-33	RPS11	Pt:78959-79376
AT1G15210	0.0247668	0.00148657	ABCG35	1:5231344-5236886
AT5G44120	0.0229269	0.000426837	CRA1	5:17756237-17758336
AT2G32300	0	0.007728	UCC1	2:13722361-13723641
AT2G28490	0	0.00772529	NA	2:12178596-12181012
AT4G22212	0	0.00772529	NA	4:11753841-11754752
AT3G60140	0	0.00580443	BGLU30	3:22216539-22220824
AT3G11550	0	0.00558247	CASP2	3:3638177-3639348
ATCG00300	0	0.00441962	PSBZ	Pt:35750-35939
AT1G44970	0	0.00326381	PER9	1:17002088-17003867
AT3G44550	0	0.00317886	FAR5	3:16137575-16142270
AT3G11430	0	0.00317886	GPAT5	3:3595693-3597952
AT3G58550	0	0.0025315	NA	3:21648560-21650347
AT3G22640	0	0.00244837	PAP85	3:8011723-8013941
AT4G28520	0	0.00244837	CRC	4:14087555-14089796
AT5G42180	0	0.00185074	PER64	5:16852627-16855741
AT1G03106	0	0.0014609	NA	1:748100-749034
AT3G55230	0	0.000117036	DIR24	3:20471786-20472946
